# Supplementary material for: A GPU-based computational framework that bridges neuron simulation and artificial intelligence
Source: Nat Commun. 2023 Sep 18;14:5798. doi: 10.1038/s41467-023-41553-7 (PMC10507119; doi:10.1038/s41467-023-41553-7)
Supplement: Supplementary file 4 — Source Data [file 41467_2023_41553_MOESM4_ESM.xlsx]

## Sheet: Figure 2
Figure 2f
		Relative cost
	Threads number	Pyramidal	Purkinje	CA3b	CA1	Mitral	SPN
	1	1	1	1	1	1	1
	2	0.500597	0.500155	0.500849	0.5	0.5	0.501873
	4	0.250896	0.251164	0.251273	0.25	0.25	0.250936
	8	0.125448	0.1276	0.127334	0.126771	0.125706	0.127341
	16	0.0979689	0.0661285	0.0679117	0.075779	0.118644	0.0749064
	32	0.0979689	0.0366346	0.0628183	0.075779	0.118644	0.0749064

## Sheet: Figure 3
Figure 3e
		Run time (ms)
	Cell number	Native DHS	Mem. boost DHS
	500	6.66543	4.10485
	750	7.44852	4.3963
	1000	8.54627	4.92308
	1250	9.57571	5.235
	1500	10.9325	5.79162
	1750	12.377	6.22018
	2000	13.8249	6.94776
	2250	15.4741	7.66668
	2500	16.9097	8.33093
	2750	18.5891	9.22509
	3000	20.1259	9.94867
Figure 3f
	Cell number	Speed up
	500	1.62379
	750	1.69427
	1000	1.73596
	1250	1.82917
	1500	1.88765
	1750	1.98982
	2000	1.98983
	2250	2.01836
	2500	2.02975
	2750	2.01506
	3000	2.02297

## Sheet: Figure 4
Figure 4a
	SPN		Run time (s)
		Cell number	CoreNEURON	DHS-4	DHS-16
		500	21.2633	4.791	1.69599
		1000	21.4497	4.88148	1.79968
		1500	22.0129	5.11104	1.82868
		2000	21.7505	5.18399	2.04245
		2500	23.8335	5.86623	2.37995
		3000	26.6661	6.81213	2.83904
	Purkinje		Run time (s)
		Cell number	CoreNEURON	DHS-4	DHS-16
		500	398.105	86.1564	23.7098
		1000	445.744	91.549	27.4405
		1500	458.752	93.8292	28.8733
		2000	470.652	95.2517	31.5211
		2500	481.429	97.045	33.4646
		3000	485.62	98.6659	37.0422
	CA1		Run time (s)
		Cell number	CoreNEURON	DHS-4	DHS-16
		500	121.507	29.4013	9.31932
		1000	170.89	37.2055	12.8688
		1500	187.953	40.5263	13.8825
		2000	195.95	40.583	15.224
		2500	203.516	42.2961	16.4707
		3000	206.215	42.9254	17.5058
	CA3b		Run time (s)
		Cell number	CoreNEURON	DHS-4	DHS-16
		500	47.3453	10.5868	3.15731
		1000	48.6122	11.8856	3.84213
		1500	60.2136	15.1637	4.89044
		2000	68.6569	15.9351	5.54795
		2500	75.7217	16.9386	6.07061
		3000	79.3219	17.3623	6.74559
	Mitral		Run time (s)
		Cell number	CoreNEURON	DHS-4	DHS-16
		500	57.0933	12.6179	6.24516
		1000	62.1208	15.3472	7.91171
		1500	79.2634	18.0028	9.03684
		2000	88.4615	19.4595	10.0865
		2500	95.554	20.417	10.5746
		3000	98.3551	20.7135	11.4761
	Pyramidal		Run time (s)
		Cell number	CoreNEURON	DHS-4	DHS-16
		500	67.3558	15.3042	5.93668
		1000	81.0463	20.9904	8.38919
		1500	100.025	22.0759	9.07228
		2000	107.103	23.4114	10.1099
		2500	114.507	24.4738	10.7687
		3000	117.688	24.9538	11.6788

## Sheet: Figure 5
Figure 5d
		Spike probability
	Number of synapses	Few spine clustered	Full spine clustered
	0	0	0
	40	0	0
	80	0.1	0
	100	0.58	0.12
	120	0.8	0.34
	140	0.98	0.72
	160	0.96	0.84
	200	1	0.96
	240	1	1
		Spike probability
	Number of synapses	Few spine distributed	Full spine distributed
	0	0	0
	25	0	0
	50	0	0
	75	0	0
	100	0	0
	110	0.16	0
	120	0.62	0
	125	0.86	0
	130	1	0
	140	1	0.2
	165	1	1
	190	1	1
	215	1	1
	240	1	1

## Sheet: Figure 6
Figure 6e
	MNIST		Accuracy
		Attack strength	ANN	HPC-Net
		0	0.9758	0.9646
		0.04	0.9683	0.9615
		0.08	0.9469	0.9578
		0.12	0.8885	0.9528
		0.16	0.802	0.9392
		0.2	0.703	0.893
	Fashion-MNIST		Accuracy
		Attack strength	ANN	HPC-Net
		0	0.8813	0.8604
		0.04	0.8419	0.8473
		0.08	0.7877	0.8289
		0.12	0.7159	0.8087
		0.16	0.6348	0.7817
		0.2	0.552	0.7319
Figure 6f
		Run time (s)
	Method	Train	Test
	Parallel NEURON + Python	26426	4064.1
	DeepDendrite	1041.57	153.103

## Sheet: Supplementary Figure 1
	Pyramidal		Computational cost
		Threads number	Branch based	DHS
		1	837	837
		2	630	419
		4	529	210
		8	491	105
		16	487	82
		32	487	82
	Purkinje		Computational cost
		Threads number	Branch based	DHS
		1	3221	3221
		2	3200	1611
		4	3200	809
		8	3200	411
		16	3200	213
		32	3200	118
	CA3b		Computational cost
		Threads number	Branch based	DHS
		1	589	589
		2	446	295
		4	392	148
		8	360	75
		16	360	40
		32	360	37
	CA1		Computational cost
		Threads number	Branch based	DHS
		1	1412	1412
		2	1381	706
		4	1381	353
		8	1381	179
		16	1381	107
		32	1381	107
	Mitral		Computational cost
		Threads number	Branch based	DHS
		1	708	708
		2	489	354
		4	381	177
		8	342	89
		16	342	84
		32	342	84
	SPN		Computational cost
		Threads number	Branch based	DHS
		1	267	267
		2	163	134
		4	123	67
		8	97	34
		16	95	20
		32	95	20

## Sheet: Supplementary Figure 2
	Pyramidal		Run time (ms)		Speed up
		Cell number	Native DHS	Mem. boost DHS
		500	0.2067	0.149174	1.38563
		750	0.232716	0.160705	1.4481
		1000	0.309346	0.208246	1.48548
		1250	0.333804	0.216641	1.54082
		1500	0.353058	0.226572	1.55826
		1750	0.394722	0.240993	1.6379
		2000	0.421933	0.253718	1.663
		2250	0.441933	0.261868	1.68762
		2500	0.481015	0.266785	1.80301
		2750	0.556525	0.285932	1.94636
		3000	0.627214	0.293057	2.14024
	Purkinje		Run time (ms)		Speed up
		Cell number	Native DHS	Mem. boost DHS
		500	0.707686	0.593959	1.19147
		750	0.741681	0.627399	1.18215
		1000	0.874619	0.683868	1.27893
		1250	0.920666	0.698417	1.31822
		1500	0.930416	0.719047	1.29396
		1750	1.04908	0.749051	1.40055
		2000	1.09882	0.789862	1.39115
		2250	1.13145	0.812262	1.39296
		2500	1.15859	0.835995	1.38588
		2750	1.27258	0.891569	1.42735
		3000	1.30114	0.925456	1.40595
	CA3b		Run time (ms)		Speed up
		Cell number	Native DHS	Mem. boost DHS
		500	0.112576	0.0778023	1.44694
		750	0.117877	0.0859197	1.37194
		1000	0.153941	0.0964793	1.59558
		1250	0.179978	0.108416	1.66007
		1500	0.19539	0.121781	1.60444
		1750	0.224681	0.130186	1.72585
		2000	0.243786	0.13873	1.75727
		2250	0.256852	0.144799	1.77385
		2500	0.279839	0.148661	1.88239
		2750	0.321033	0.164095	1.95638
		3000	0.346142	0.169482	2.04236
	CA1		Run time (ms)		Speed up
		Cell number	Native DHS	Mem. boost DHS
		500	0.384595	0.232073	1.65721
		750	0.448243	0.281833	1.59045
		1000	0.539816	0.322099	1.67593
		1250	0.576008	0.336681	1.71084
		1500	0.62348	0.346135	1.80126
		1750	0.739705	0.358775	2.06175
		2000	0.871727	0.37805	2.30585
		2250	1.05173	0.390167	2.69558
		2500	1.25343	0.413559	3.03082
		2750	1.48926	0.424034	3.51211
		3000	1.69163	0.438701	3.85601
	Mitral		Run time (ms)		Speed up
		Cell number	Native DHS	Mem. boost DHS
		500	0.218817	0.156481	1.39837
		750	0.234497	0.164257	1.42762
		1000	0.312076	0.198124	1.57516
		1250	0.347863	0.221899	1.56766
		1500	0.372557	0.225153	1.65468
		1750	0.418327	0.237964	1.75794
		2000	0.448546	0.252908	1.77355
		2250	0.469303	0.257878	1.81986
		2500	0.518434	0.266039	1.94872
		2750	0.615992	0.279905	2.20072
		3000	0.709176	0.288108	2.46149
	SPN		Run time (ms)		Speed up
		Cell number	Native DHS	Mem. boost DHS
		500	0.0574823	0.04241	1.3554
		750	0.0597433	0.0428263	1.39501
		1000	0.068597	0.0440747	1.55638
		1250	0.0727463	0.044661	1.62886
		1500	0.078495	0.0454823	1.72583
		1750	0.0897597	0.047274	1.89871
		2000	0.0997543	0.05088	1.96058
		2250	0.109087	0.0549433	1.98545
		2500	0.121321	0.0595407	2.03762
		2750	0.140372	0.0665387	2.10964
		3000	0.149588	0.0701437	2.1326

## Sheet: Supplementary Figure 3
	Pyramidal		Speed up vs CPU
		Cell number	CoreNEURON	DHS-16
		500	15.3457	174.108
		750	22.9687	246.75
		1000	28.7837	278.074
		1250	34.2154	368.181
		1500	39.6267	436.899
		1750	50.5569	547.755
		2000	60.7649	643.737
		2250	68.1688	732.991
		2500	72.1083	766.747
		2750	87.6884	892.272
		3000	94.6354	953.646
	Purkinje		Speed up vs CPU
		Cell number	CoreNEURON	DHS-16
		500	17.0138	285.675
		750	28.371	482.269
		1000	38.3968	623.718
		1250	47.731	778.521
		1500	55.2094	877.193
		1750	66.6545	1033.9
		2000	75.0329	1120.34
		2250	87.7415	1285.05
		2500	101.613	1461.83
		2750	115.504	1563.19
		3000	121.238	1589.42
	CA3b		Speed up vs CPU
		Cell number	CoreNEURON	DHS-16
		500	9.69827	145.43
		750	16.2145	226.644
		1000	24.1697	305.805
		1250	27.8197	350.637
		1500	31.756	390.996
		1750	36.4471	448.586
		2000	43.4547	537.76
		2250	46.1434	586.601
		2500	54.1746	675.746
		2750	57.3567	685.752
		3000	68.0731	800.477
	CA1		Speed up vs CPU
		Cell number	CoreNEURON	DHS-16
		500	18.2851	238.405
		750	24.4762	325.575
		1000	34.6536	460.181
		1250	45.2007	615.902
		1500	52.8681	715.77
		1750	67.0046	899.592
		2000	74.0521	953.134
		2250	78.169	1005.03
		2500	86.2816	1066.12
		2750	100.514	1214.48
		3000	98.6959	1162.62
	Mitral		Speed up vs CPU
		Cell number	CoreNEURON	DHS-16
		500	13.985	127.851
		750	20.983	189.262
		1000	28.3995	222.986
		1250	30.2033	251.05
		1500	36.6671	321.612
		1750	42.0107	376.712
		2000	52.5198	460.616
		2250	58.3246	526.005
		2500	63.3665	572.592
		2750	72.1698	625.076
		3000	83.2999	713.914
	SPN		Speed up vs CPU
		Cell number	CoreNEURON	DHS-16
		500	5.35233	67.1043
		750	8.11749	101.948
		1000	10.9805	130.872
		1250	13.7265	172.239
		1500	17.4225	209.725
		1750	19.6823	231.768
		2000	23.06	245.571
		2250	26.7182	281.671
		2500	26.2981	263.357
		2750	27.2185	259.81
		3000	28.8237	270.731
